# Supplementary material for: COSMOS next generation – A public knowledge base leveraging chemical and biological data to support the regulatory assessment of chemicals
Source: Comput Toxicol. 2021 Aug;19:100175. doi: 10.1016/j.comtox.2021.100175 (PMC8351204; doi:10.1016/j.comtox.2021.100175)
Supplement: Supplementary Data 1 [file mmc1.xlsx]

## Sheet: README
Tab Name	Description	Columns in Tab
Target Info	Compound information on the target	N/A
Step1-2_dataTable_Export	Export table from ChemTunes.ToxGPS (or COSMOS NG) after running the similarity searching (>70%)	COL A - Q
Step1-2_dataTable_Export	Export table from ChemTunes.ToxGPS (or COSMOS NG) after calculating Molecular Properties for target and analog candidates	COL R - AB
Step1-2_dataTable_Export	Export table from ChemTunes.ToxGPS (or COSMOS NG) after running Chemotype Profilers for target and analog candidates	COL AC - AH
Step3_Similarity	Structure-Based Similarity (geometric mean of RDKit and ToxPrint fingerprints)	COL E
Step3_Similarity	Molecular Properties (selected descriptors for this exercise)	COL F - N
Step3_Similarity	Standardized Properties (formula) - contains the formula	COL O - W
Step3_Similarity	Property-Based Similarity (Pearson similarity)	COL X
Step3_Similarity	Property-Based Similarity (Euclid similarity)	COL Y
Step3_Similarity	Property-Based Similarity (your selection)	COL Z
Step3_Similarity	Analogue Quality (based both structure fingerprints and properties)	COL AA
(Step3)Properties_Info	Provided information - NOT TO BE CHANGED	COL A - J
Step4_chemotype (qsar)	Prediction of Ames Assay	COL J - M
Step4_chemotype (qsar)	Prediction of human Drug Induced Liver Injury (hDILI)	COL N - Q
Step4_chemotype (qsar)	Prediction of Skin Sensitization Hazard	COL R - V
Step5_studyReliabl	Compilation of toxicity data available for target and analog candidates	COL A - E
Step5_studyReliabl	Toxicity data reliability: MINIS Grade (Determine value from (step5)studyReliabl score tab)	COL F
Step5_studyReliabl	Toxicity data reliability: Opinion Score (Determine value from (step5)studyReliabl score tab)	COL G
Step5_studyReliabl	Study Reliability Likelihood (Determine value from (step5)studyReliabl score tab)	COL H
(step5)studyReliabl_info	Values needed in Step5_studyReliabl tabl are defined in this tab	COL C - E
Step6_evidenceTable	Analogue Quality (read it from Step 3)	COL C
Step6_evidenceTable	Study Reliability Likelihood (read it from Step 5)	COL D
Step6_evidenceTable	Read-Across Reliability	COL E
Step6_evidenceTable	Number Nearest Neighbors (information given in step 7)	COL F
Step6_evidenceTable	NOAEL Mean (step 7)	COL G
Step6_evidenceTable	NOAEL Stdev (step 7)	COL H
Step6_evidenceTable	NOAEL (approx.) Confidence Interval @ 95%	COL I
(Step7)_neighbors_info	List of NOAEL values for nearest neighbors used in Step 6	COL H

## Sheet: TargetInfo
Target Compound
CMS-ID	CMS-23938
SMILES	NC1=C([N+](=O)[O-])C=C(NCCO)C=C1
CAS RN	24905-87-1
NAME	HC RED NO. 7

## Sheet: Step1-2_dataTable_Export
Compound Summary|CMS ID	CMS ID	User ID	Data Summary	Names||List	Count	Registry Numbers||List	Count	Identifiers||List	Count	Inventories	Studies||by Category	Count	MACCS Fingerprint|Fingerprints|Tanimoto	RDKit MolFingerprint||Tanimoto	ToxPrint Fingerprint||Tanimoto	Liver BioPath Fingerprint||Tanimoto	Molecular Properties|Atoms	BondsRot	HAcc	HDon	Ro5Viol	Weight	Complex	TPSA	XlogP	Pearson similarity	Euclidean distance	ChemotypeProfiles|LJMU Livertox Alerts	DNA Binders	Protein binders	DART P&G Alerts	Mitochondrial Toxicity Alerts	Liver Steatosis Alerts
DEFAULT																												0	0	0	0	0	0
Query structure		Query			0		0		0			0					25	4	6	4	0	197.191	194.761	104.1	0.0709653			4	3	0	0	0	0
DEFAULT																												0	0	0	0	0	0
CMS-23938		Target| LOAEL=50 (SCCP)	2-(4-AMINO-3-NITROANILINO)ETHANOL|9 studies	2-(4-AMINO-3-NITROANILINO)ETHANOL (COSING)|HC RED NO. 7 (CIR, COSING, PCPC)|N-HYDROXYETHYL-3-NITRO-P-PHENYLENEDIAMINE (US FDA CFSAN Thesaurus)	6	24905-87-1 (Active)	2	2401 (CIR LIST ID)|246-521-9 (EINECS)|34209 (COSING Refnum)	3	CIR|COSING|COSMOS Cosmetic Substance|COSMOS TTC|KCII Substance|PCPC|SCCS/SCP/SCCNFP	ACUTE TOXICITY: 1|BACTERIAL MUTAGENESIS: 1|IN VITRO CHROMOSOME ABERRATION: 1|IN VITRO MAMMALIAN MUTAGENESIS: 1|IN VIVO MICRONUCLEUS: 2|SKIN SENSITIZATION: 1|SUBCHRONIC TOXICITY: 2	9	1	1	1	1	25	4	6	4	0	197.191	194.761	104.1	0.0709653	1	0	4	3	0	0	0	0
CMS-43204		Analog Cand | LOAEL=200 ; NOAEL=50 (SCCP)	1-(3-HYDROXYPROPYLAMINO)-2-NITRO-4-BIS(2-HYDROXYETHYLAMINO)BENZENE|9 studies	1-(3-HYDROXYPROPYLAMINO)-2-NITRO-4-BIS(2-HYDROXYETHYLAMINO)BENZENE (COSING)|3-((4-(BIS(2-HYDROXYETHYL)AMINO)-2-NITROPHENYL)AMINO)-1-PROPANOL (US FDA CFSAN Thesaurus)|HC VIOLET NO. 2 (COSING, PCPC)	4	104226-19-9 (Active)	2	34213 (COSING Refnum)	1	COSING|COSMOS Cosmetic Substance|COSMOS TTC|ECHA (REACH) Substance|KCII Substance|PCPC|SCCS/SCP/SCCNFP	ACUTE TOXICITY: 2|BACTERIAL MUTAGENESIS: 1|IN VITRO CHROMOSOME ABERRATION: 2|IN VITRO MAMMALIAN MUTAGENESIS: 1|IN VIVO MICRONUCLEUS: 1|SUBCHRONIC TOXICITY: 2	9	0.819672	0.71831	0.652174	0.6	42	10	8	4	0	299.323	294.022	121.78	0.456442	0.945137	1.04682	2	2	0	1	1	0
CMS-60520		Aanalog Cand | LOAEL=50 (SCCP)	2-((4-AMINO-2-METHYL-5-NITROPHENYL)AMINO)ETHANOL|7 studies	2-((4-AMINO-2-METHYL-5-NITROPHENYL)AMINO)ETHANOL (US FDA CFSAN Thesaurus)|ETHANOL, 2-[(4-AMINO-2-METHYL-5-NITROPHENYL)AMINO]- (COSING)|HC VIOLET NO. 1 (COSING, PCPC)	4	82576-75-8 (Active)	2	34212 (COSING Refnum)	1	COSING|COSMOS Cosmetic Substance|COSMOS TTC|KCII Substance|PCPC|SCCS/SCP/SCCNFP	ACUTE TOXICITY: 2|BACTERIAL MUTAGENESIS: 1|IN VITRO CHROMOSOME ABERRATION: 1|IN VITRO MAMMALIAN MUTAGENESIS: 1|SUBCHRONIC TOXICITY: 2	7	0.896552	0.766917	0.85	0.75	28	4	6	4	0	211.218	219.138	104.1	0.294745	0.999218	0.133943	5	3	0	0	0	0
CMS-72054		Analog Cand | NOAEL=80; LOAEL=160 (SCCS)	1-[(2'-METHOXYETHYL)AMINO]-2-NITRO-4-[DI-(2'-HYDROXYETHYL)AMINO]BENZENE|7 studies	1-[(2'-METHOXYETHYL)AMINO]-2-NITRO-4-[DI-(2'-HYDROXYETHYL)AMINO]BENZENE (COSING)|HC BLUE NO. 11 (COSING, PCPC)	3	23920-15-2 (Active)	2	34188 (COSING Refnum)|CMS-70275 (Retired CRS)	2	COSING|COSMOS Cosmetic Substance|COSMOS TTC|KCII Substance|SCCS/SCP/SCCNFP	ACUTE TOXICITY: 2|BACTERIAL MUTAGENESIS: 1|IN VITRO MAMMALIAN MUTAGENESIS: 1|IN VIVO MICRONUCLEUS: 1|SUBCHRONIC TOXICITY: 2	7	0.793651	0.747253	0.681818	0.5625	42	10	8	3	0	299.323	294.022	110.78	0.640107	0.901998	1.07906	2	2	0	1	0	0

## Sheet: Step3_Similarity
CMS ID	User ID (User Annotation)	Tanimoto Coeff. using Fingerprints		Structure-Based Similarity	Molecular Properties									Standardized Properties (formula)									Property-Based Similarity (formula)		Property-Based Similarity	Analogue Quality
		RDKit MolFingerprint Tanimoto	ToxPrint Fingerprint Tanimoto		Atoms	BondsRot	HAcc	HDon	Ro5Viol	Weight	Complex	TPSA	XlogP	Atoms	BondsRot	HAcc	HDon	Ro5Viol	Weight	Complex	TPSA	XlogP	Pearson Similarity	Euclidean Similarity
CMS-23938	Target| LOAEL=50 (SCCP)	1	1	1	25	4	6	4	0	197.191	194.761	104.1	0.0709653	-0.498012	-0.194761	0.238022	0.671473	-0.505082	-0.48309	-0.43787	0.406529	-0.761727	1	1	1	1
CMS-43204	Analog Cand | LOAEL=200 ; NOAEL=50 (SCCP)	0.71831	0.652174	0.684444	42	10	8	4	0	299.323	294.022	121.78	0.456442	0.000880266	0.485556	0.604083	0.671473	-0.505082	-0.0393157	-0.233641	0.613101	-0.644093	0.945567	0.483531	0.484	0.575561
CMS-60520	Aanalog Cand | LOAEL=50 (SCCP)	0.766917	0.85	0.807391	28	4	6	4	0	211.218	219.138	104.1	0.294745	-0.409972	-0.194761	0.238022	0.671473	-0.505082	-0.422141	-0.387714	0.406529	-0.693437	0.999219	0.879859	0.88	0.842914
CMS-72054	Analog Cand | NOAEL=80; LOAEL=160 (SCCS)	0.747253	0.681818	0.713786	42	10	8	3	0	299.323	294.022	110.78	0.640107	0.000880266	0.485556	0.604083	0.368274	-0.505082	-0.0393157	-0.233641	0.484578	-0.588044	0.902725	0.475927	0.476	0.582891

## Sheet: (Step3)Properties_Info
Statistic	Standardized Molecular Properties
	Atoms	BondsRot	HAcc	HDon	Ro5Viol	Weight	Complex	TPSA	XlogP
Mean	41.97	5.71768	4.69955	1.78537	0.378712	308.371	407.578	69.3061	2.56708
Standard Deviation	34.0755	8.81942	5.46357	3.29817	0.749801	230.144	486.029	85.5878	3.27691

## Sheet: Step4_chemotype(qsar)
CMS ID	User ID (User Annotation)	Structure-Based Similarity	Property-Based Similarity	Analogue Quality	LiverTox alerts	DNA Binders	Protein Binders	Developmental/ Reproductive alerts	QSAR: Ames (Calls)	QSAR: Ames Probabiliy Upper	QSAR: Ames Uncertainty	QSAR: Ames Message	QSAR: hDLIL (Calls)	QSAR: hDILI Probabiliy Upper	QSAR: hDILI Uncertainty	QSAR: hDILI Message	QSAR: Skin Sens Hazard (Calls)	QSAR: Skin Sens Hazard (Calls)	QSAR: Sens Hazard Probabiliy Upper	QSAR: Sens Hazard Uncertainty	QSAR: Sens Hazard Message
CMS-23938	Target| LOAEL=50 (SCCP)	0	1	1	4	3	0	0
CMS-43204	Analog Cand | LOAEL=200 ; NOAEL=50 (SCCP)	0	0.484	0.575561	2	2	0	1
CMS-60520	Aanalog Cand | LOAEL=50 (SCCP)	0	0.88	0.842914	5	3	0	0
CMS-72054	Analog Cand | NOAEL=80; LOAEL=160 (SCCS)	0	0.476	0.582891	2	2	0	1

## Sheet: Step5_studyReliabl
CMS ID	User ID (User Annotation)	Toxicity: Study Types	Toxicity: Study Design	Toxicity: Results	Toxicity: MINIS Grade	Toxicity: Opinion Score	Study Reliability Likelihood
CMS-23938	Target| LOAEL=50 (SCCP)	Not Applied	Not Applied	Not Applied	Not Applied	Not Applied	Not Applied
CMS-43204	Not an analogue | LOAEL=200 ; NOAEL=50 (SCCP)	Not Applied	Not Applied	Not Applied	Not Applied	Not Applied	Not Applied
CMS-60520	Analogue | LOAEL=50 (SCCP)	Subchronic study	90-day SD rat, oral-gavage/ intubation; doses at 50–500 mg/kg-bw/day	Clinical signs, Clin Chem, Organ Weight dec, leading to liver pathology at higher dose | NOAEL=17 mkd (LOAEL=50 mkd)	4	4	0.9
CMS-72054	Not an analogue| NOAEL=80; LOAEL=160 (SCCS)	Not Applied	Not Applied	Not Applied	Not Applied	Not Applied	Not Applied

## Sheet: (step5)studyReliabl_info
Cases	Data Quality (based on MINIS Grade)	MINIS Grade	Opinion Scores	Study Reliability Likelihood*
A	Meets all five aspects of MINIS GRADE Criteria. Also specific and detailed values (e.g., incident rate, treatment-relatedness per effect or genetic toxicity measure, cytotoxicity, etc.) at a given conc./dose level are available along with the test conditions and control information. (missing none of 16 rules)	5	5 | 4 | 3 | 2 | 1	1 | 0.95 | 0.85 | 0.75 | 0.6
B	·Meets all five aspects of MINIS GRADE Criteria, but conc./dose level detailed effects are explicitly available while assessed data are presented. (missing none of 16 rules) ·Study follows OECD equivalent guideline but has either missing records due to being “not specified” or “not-conducted”; it has at least one deficiency in the five aspects of MINIS GRADE Criteria. Some deviations included whe…	4	5 | 4 | 3 | 2 | 1	0.95 | 0.9 | 0.8 | 0.7 | 0.6
C	Studies either missing records or not conducted and at least two deficiencies in the five aspects of COSMOS GRADE Criteria (PAFA dose level info missing; missing 3 or 4 out of 16 rules)	3	5 | 4 | 3 | 2 | 1	0.9 | 0.85 | 0.75 | 0.65 | 0.6
D	Studies that are either missing or not conducted and more than two deficiencies in the five aspects. (missing > 4 out of 16 rules)	2	5 | 4 | 3 | 2 | 1	0.85 | 0.8 | 0.7 | 0.6 | 0.5
E	Summary Data Only; None of the five in the list are met.	1	5 | 4 | 3 | 2 | 1	0.8 | 0.75 | 0.65 | 0.6 | 0.5

## Sheet: Step6_evidenceTable
CMS ID	User ID (User Annotation)	Analogue Quality	Study Reliability Likelihood	Read-Across Reliability	Number Nearest Neighbors (step 7)	NOAEL Mean (step 7)	NOAEL Stdev (step 7)	NOAEL (approximate) Confidence Interval @ 95%
CMS-23938	Target| LOAEL=50 (SCCP)	1	Not Applied
CMS-43204	Not an analogue | LOAEL=200 ; NOAEL=50 (SCCP)	0.575561	Not Applied
CMS-60520	Aanalogue | LOAEL=50 (SCCP)	0.842914	0.9	0.758622	10	16.3	22.05	6.81121
CMS-72054	Not an analogue| NOAEL=80; LOAEL=160 (SCCS)	0.582891	Not Applied

## Sheet: (Step7)_neighbors_info
Compound Role	CMS ID	Neigbor NOAEL (mkd)	Analogue Quality	ToxPrint similarity	RDKit Morgan similarity	Pearson similarity	Included as Analogue?	Rationales to include
Target	CMS-23938	Assumed no data
Neighbor	CMS-1251	41.667	0.948814	1	0.882353	0.968058	Yes	1,4 position of diamino-benzene; 1 NH2 and 1 NO2; hit no DART rules
Neighbor	CMS-27096	80	0.922007	0.882353	0.909091	0.977131
Neighbor	CMS-53570	16.667	0.840158	0.882353	0.72973	0.92104
Neighbor	CMS-60520	5.556	0.829231	0.85	0.682927	0.982276	Yes	1,4 position of diamino-benzene; 1 NH2 and 1 NO2; hit no DART rules
Neighbor	CMS-26130	33.333	0.816862	0.833333	0.666667	0.981111
Neighbor	CMS-57717	100	0.814247	0.789474	0.717949	0.952438
Neighbor	CMS-59221	16.667	0.808635	0.789474	0.7	0.956802
Neighbor	CMS-42734	15	0.800339	0.75	0.717949	0.952065
Neighbor	CMS-200	100	0.799517	0.714286	0.783784	0.912881
Neighbor	CMS-43233	20	0.793874	0.714286	0.74359	0.941995
Neighbor	CMS-43601	33.333	0.781257	0.789474	0.675	0.894828
Neighbor	CMS-199	100	0.770496	0.714286	0.692308	0.924996
Neighbor	CMS-1480	115	0.770139	0.789474	0.666667	0.867881
Neighbor	CMS-62110	6.667	0.769721	0.789474	0.7	0.825209
Neighbor	CMS-72054	26.667	0.752238	0.681818	0.690476	0.904167
Neighbor	CMS-27080	5	0.746665	0.833333	0.536585	0.930936
Neighbor	CMS-43204	16.667	0.737938	0.652174	0.682927	0.902238
Neighbor	CMS-72067	33.333	0.733959	0.714286	0.636364	0.869835
Neighbor	CMS-27489	1.667	0.733906	0.565217	0.736842	0.949145	Yes	1,4 position of diamino-benzene; 1 NH2 and 1 NO2; hit no DART rules
Neighbor	CMS-60876	20	0.720798	0.666667	0.577778	0.972236
Neighbor	CMS-61596	10	0.713616	0.619048	0.604651	0.970877
Mean NOAEL		37.963					16.2967
Standard Deviation (STDEV)		36.8795					22.0572
